# Supplementary material for: Review of the genus Roeslerstammia, with a new species from China (Lepidoptera, Roeslerstammiidae)
Source: Zookeys. 2017 Apr 13;(668):107–22. doi: 10.3897/zookeys.668.11896 (PMC5538009; doi:10.3897/zookeys.668.11896)
Supplement: XML Treatment for Roeslerstammia metaplastica [file zookeys.668.11896-treatment1.xml]

<!DOCTYPE tp:taxon-treatment
  PUBLIC "-//TaxonX//DTD Taxonomic Treatment Publishing DTD v0 20100105//EN" "tax-treatment-NSO.dtd">
<tp:taxon-treatment xmlns:tp="http://www.plazi.org/taxpub"><tp:treatment-meta><kwd-group><label>Taxon classification</label><kwd><named-content xmlns:xlink="http://www.w3.org/1999/xlink" content-type="kingdom">Animalia</named-content></kwd><kwd><named-content xmlns:xlink="http://www.w3.org/1999/xlink" content-type="order">Lepidoptera</named-content></kwd><kwd><named-content xmlns:xlink="http://www.w3.org/1999/xlink" content-type="family">Roeslerstammiidae</named-content></kwd></kwd-group><mixed-citation publication-type="journal"><person-group><name><surname>Hirowatari</surname><given-names>Toshiya</given-names></name><name><surname>Huang</surname><given-names>Guo-Hua</given-names></name><name><surname>Wang</surname><given-names>Min</given-names></name></person-group><article-title>Review of the genus <italic><tp:taxon-name><tp:taxon-name-part taxon-name-part-type="genus" reg="Roeslerstammia">Roeslerstammia</tp:taxon-name-part></tp:taxon-name></italic>, with a new species from China (<tp:taxon-name><tp:taxon-name-part taxon-name-part-type="order">Lepidoptera</tp:taxon-name-part></tp:taxon-name>, <tp:taxon-name><tp:taxon-name-part taxon-name-part-type="family">Roeslerstammiidae</tp:taxon-name-part></tp:taxon-name>)</article-title><source>Zookeys</source><day>13</day><month>4</month><year>2017</year><volume>2017</volume><issue>668</issue><fpage>107</fpage><lpage>122</lpage><pub-id pub-id-type="doi">10.3897/zookeys.668.11896</pub-id></mixed-citation></tp:treatment-meta><tp:nomenclature><tp:taxon-name>
            <tp:taxon-name-part taxon-name-part-type="genus" reg="Roeslerstammia">Roeslerstammia</tp:taxon-name-part>
            <tp:taxon-name-part taxon-name-part-type="species" reg="metaplastica">metaplastica</tp:taxon-name-part>
          </tp:taxon-name><tp:taxon-authority>Meyrick</tp:taxon-authority><xref ref-type="fig" rid="F1">Figs 1</xref><xref ref-type="fig" rid="F2">, 2</xref><xref ref-type="fig" rid="F3">, 3</xref><tp:nomenclature-citation-list><tp:nomenclature-citation><tp:taxon-name>
                <tp:taxon-name-part taxon-name-part-type="genus" reg="Roeslerstammia">Roeslerstammia</tp:taxon-name-part> <tp:taxon-name-part taxon-name-part-type="species" reg="metaplastica">metaplastica</tp:taxon-name-part></tp:taxon-name><comment>Meyrick, 1921: 439, lectotype here designated; <xref ref-type="bibr" rid="B8">Kyrki 1983</xref>: 322; <xref ref-type="bibr" rid="B4">Heppner 2005</xref>: 27.</comment></tp:nomenclature-citation><tp:nomenclature-citation><tp:taxon-name>
                <tp:taxon-name-part taxon-name-part-type="genus" reg="Roeslerstammia">Roeslerstammia</tp:taxon-name-part> <tp:taxon-name-part taxon-name-part-type="species" reg="hemiadelpha">hemiadelpha</tp:taxon-name-part></tp:taxon-name><comment>Meyrick, 1922: 553, lectotype here designated; <xref ref-type="bibr" rid="B8">Kyrki 1983</xref>: 322. <bold>syn. n.</bold></comment></tp:nomenclature-citation><tp:nomenclature-citation><tp:taxon-name>
                <tp:taxon-name-part taxon-name-part-type="genus" reg="Roeslerstammia">Roeslerstammia</tp:taxon-name-part> <tp:taxon-name-part taxon-name-part-type="species" reg="hemidelpha">hemidelpha</tp:taxon-name-part></tp:taxon-name><comment>(!): <xref ref-type="bibr" rid="B4">Heppner 2005</xref>: 26. Misspelling.</comment></tp:nomenclature-citation></tp:nomenclature-citation-list></tp:nomenclature><tp:treatment-sec sec-type="type material" id="SECID0EOIAC"><title>Type material.</title><p>Lectotype ♂ (here designated), “Murree [Hills, Punjab] / 7500 ft/June 18 / Dutt Coll”, “Presented by / R.L.E.Ford. / B.M.1949–487.”, “<italic><tp:taxon-name><tp:taxon-name-part taxon-name-part-type="genus" reg="Roeslerstammia">Roeslerstammia</tp:taxon-name-part> <tp:taxon-name-part taxon-name-part-type="species" reg="metaplastica">metaplastica</tp:taxon-name-part></tp:taxon-name></italic> Meyrick / det.T.B.Flecher”, “♂” (Fig. <xref ref-type="fig" rid="F1">1A, B</xref>), in <named-content xmlns:xlink="http://www.w3.org/1999/xlink" content-type="dwc:institutional_code" xlink:type="simple">BMNH</named-content>. B.M. Genitalia slide No. 29548.</p><fig id="F1" position="float" orientation="portrait"><label>Figure 1.</label><caption><p>Type series of <italic><tp:taxon-name><tp:taxon-name-part taxon-name-part-type="genus" reg="Roeslerstammia">Roeslerstammia</tp:taxon-name-part></tp:taxon-name></italic> spp. from India. <bold>A</bold> Lectotype of <italic><tp:taxon-name><tp:taxon-name-part taxon-name-part-type="genus" reg="Roeslerstammia">R.</tp:taxon-name-part> <tp:taxon-name-part taxon-name-part-type="species" reg="metaplastica">metaplastica</tp:taxon-name-part></tp:taxon-name></italic> Meyrick, 1921, male <bold>B</bold> <italic>Ditto</italic>, labels <bold>C</bold> Paralectotype of <italic><tp:taxon-name><tp:taxon-name-part taxon-name-part-type="genus" reg="Roeslerstammia">R.</tp:taxon-name-part> <tp:taxon-name-part taxon-name-part-type="species" reg="metaplastica">metaplastica</tp:taxon-name-part></tp:taxon-name></italic> Meyrick, 1921, female <bold>D</bold> <italic>Ditto</italic>, labels <bold>E</bold> Lectotype of <italic><tp:taxon-name><tp:taxon-name-part taxon-name-part-type="genus" reg="Roeslerstammia">R.</tp:taxon-name-part> <tp:taxon-name-part taxon-name-part-type="species" reg="hemidelpha">hemidelpha</tp:taxon-name-part></tp:taxon-name></italic> Meyrick, 1922, male <bold>F</bold> <italic>Ditto</italic>, labels <bold>G</bold> Paralectotype of <italic><tp:taxon-name><tp:taxon-name-part taxon-name-part-type="genus" reg="Roeslerstammia">R.</tp:taxon-name-part> <tp:taxon-name-part taxon-name-part-type="species" reg="hemidelpha">hemidelpha</tp:taxon-name-part></tp:taxon-name></italic> Meyrick, 1922, female <bold>H</bold> <italic>Ditto</italic>, labels.</p></caption><graphic xmlns:xlink="http://www.w3.org/1999/xlink" xlink:href="zookeys-668-107-g001.jpg" position="float" orientation="portrait" xlink:type="simple" id="oo_131381.jpg"/></fig><p>Paralectotype ♀, same labels as lectotype except for “♀” (Fig. <xref ref-type="fig" rid="F1">1C, D</xref>) , in <named-content xmlns:xlink="http://www.w3.org/1999/xlink" content-type="dwc:institutional_code" xlink:type="simple">BMNH</named-content>. B.M. Genitalia slide No. 29549.</p><p>Lectotype ♂of <italic><tp:taxon-name><tp:taxon-name-part taxon-name-part-type="genus" reg="Roeslerstammia">Roeslerstammia</tp:taxon-name-part> <tp:taxon-name-part taxon-name-part-type="species" reg="hemiadelpha">hemiadelpha</tp:taxon-name-part></tp:taxon-name></italic> Meyrick, 1922 (here designated), “Murree Hills / Punjab / 7500 ft / May 1920 / Dutt Coll”, “Presented by / R.L.E.Ford. / B.M.1949–487.”, “<italic><tp:taxon-name><tp:taxon-name-part taxon-name-part-type="genus" reg="Roeslerstammia">Roeslerstammia</tp:taxon-name-part> <tp:taxon-name-part taxon-name-part-type="species" reg="hemiadelpha">hemiadelpha</tp:taxon-name-part></tp:taxon-name></italic> Meyrick / det.T.B.Flecher”, “in Cop /C” “♂” (Fig. <xref ref-type="fig" rid="F1">1E, F</xref>) , in <named-content xmlns:xlink="http://www.w3.org/1999/xlink" content-type="dwc:institutional_code" xlink:type="simple">BMNH</named-content>. B.M. Genitalia slide No. 29550.</p><p>Paralectotype ♀of <italic><tp:taxon-name><tp:taxon-name-part taxon-name-part-type="genus" reg="Roeslerstammia">Roeslerstammia</tp:taxon-name-part> <tp:taxon-name-part taxon-name-part-type="species" reg="hemiadelpha">hemiadelpha</tp:taxon-name-part></tp:taxon-name></italic> Meyrick, 1922, same labels as lectotype except for “♀” (Fig. <xref ref-type="fig" rid="F1">1G, H</xref>), in <named-content xmlns:xlink="http://www.w3.org/1999/xlink" content-type="dwc:institutional_code" xlink:type="simple">BMNH</named-content>. B.M. Genitalia slide No. 29551.</p></tp:treatment-sec><tp:treatment-sec sec-type="diagnosis" id="SECID0ECOAC"><title>Diagnosis.</title><p>Distinguished from the other species by the narrow triangular creamy-white tornal spot of the forewing. In the male genitalia, the uncus is rectangular, apically bilobed and broad; the valva has a short sacculus terminating in a blunt process; the phallus is short, sinuate, and tapered toward the apex. In the female genitalia, the ductus bursae is slender, nearly straight; the corpus bursae is long-ellipsoidal, with a strongly sclerotized sword-shaped signum.</p></tp:treatment-sec><tp:treatment-sec sec-type="description" id="SECID0EHOAC"><title>Description.</title><p>
            <bold><italic>Male</italic></bold> (Fig. <xref ref-type="fig" rid="F1">1A, E</xref>).</p><p>Forewing length 5.3 mm. Wing expanse 11.3 mm.</p><p>
            <italic>Head</italic> vertex, including between antennae, with raised pale yellow hairs; frons smooth, ochreous with golden luster, laterally pale yellow along eyes. Eyes moderate, interocular index <italic>ca</italic> 0.8. Antenna filiform, <italic>ca</italic> 0.9× as long as forewing; scales in flagellar segments near the middle of the antenna somewhat raised; scape pale yellow on basal half and dark brown on distal half; flagellum dark brown on basal 2/3, white on distal third, densely ciliate with sensory hairs ventrally. Labial palpus slightly upcurved, relatively long <italic>ca</italic> 2.2 × as long as horizontal eye diameter, 3<sup>rd</sup> segment as long as 2<sup>nd</sup>, entirely smooth, 2<sup>nd</sup> pale yellow, 3<sup>rd</sup> pale yellow with dark brown laterally.</p><p>
            <italic>Thorax</italic> tegula pale yellow (scales partly removed); mesonotum dark brown with metallic luster. Fore- and midlegs pale yellow, tarsomeres brown distally; hindleg pale yellow. Forewing, lanceolate, dark brown with metallic blue or golden luster; a narrow indistinct oblique marking present at basal 2/3 near costa, a line along fold from base, terminating in a narrow triangular creamy-white tornal spot; fringe dark brown. Hindwing dark brown, darker near apex; fringe dark brown.</p><p>
            <italic>Abdomen</italic> pale brown with golden luster, terminally with pale yellow tufts.</p><p>
            <italic>Male genitalia</italic> (Fig. <xref ref-type="fig" rid="F2">2</xref>). Uncus rectangular, apically broad and bilobed. Tegumen broad, slightly shorter than uncus. Gnathos consisting of two slender arms united medially with a membranous part. Valva rectangular; sacculus short, about 1/3 length of valva, terminating in a blunt process; a small pad of long hair scales near the base ventrally. Vinculum broad ventromedially; saccus cylindrical, as long as dorsal part of tegumen. Phallus, short, sinuate, tapered toward apex, with indistinct minute spine-like cornuti.</p><fig id="F2" position="float" orientation="portrait"><label>Figure 2.</label><caption><p>Male genitalia of <italic><tp:taxon-name><tp:taxon-name-part taxon-name-part-type="genus" reg="Roeslerstammia">Roeslerstammia</tp:taxon-name-part> <tp:taxon-name-part taxon-name-part-type="species" reg="metaplastica">metaplastica</tp:taxon-name-part></tp:taxon-name></italic> Meyrick, 1921, lectotype. <bold>A</bold> Dorsum (uncus and tegumen), dorsal view <bold>B</bold> Genitalia without phallus, lateral view <bold>C</bold> <italic>Ditto</italic> ventral view <bold>D</bold> Right valva, inner view <bold>E</bold> Phallus, lateral view <bold>F</bold> <italic>Ditto</italic>, dorsal view. Scale bar: 0.5 mm.</p></caption><graphic xmlns:xlink="http://www.w3.org/1999/xlink" xlink:href="zookeys-668-107-g002.jpg" position="float" orientation="portrait" xlink:type="simple" id="oo_131383.jpg"/></fig><p>
            <bold><italic>Female</italic></bold> (Fig. <xref ref-type="fig" rid="F1">1C, G</xref>).</p><p>Forewing length 5.5 mm. Wing expanse 12.1 mm.</p><p>Similar to male but differs as follows: scales in flagellar segments near the middle of the antenna not raised; flagellum without dense sensory hairs ventrally. Forewing with the oblique marking on costa broader, but indistinct in “<italic><tp:taxon-name><tp:taxon-name-part taxon-name-part-type="genus" reg="Roeslerstammia">R.</tp:taxon-name-part> <tp:taxon-name-part taxon-name-part-type="species" reg="hemiadelpha">hemiadelpha</tp:taxon-name-part></tp:taxon-name></italic>”.</p><!--PageBreak--><p>
            <italic>Female genitalia</italic> (Fig. <xref ref-type="fig" rid="F3">3</xref>). Papillae anales broad and truncate in ventral view, nearly rectangular in lateral view. Apophysis posterioris slender, 0.7 × as long as papilla analis. Apophysis anterioris slender and moderate in length, 0.6 × as long as eighth tergite. Eighth tergite weakly sclerotized, dorsal posterior margin nearly straight. Ostium bursae situated at posterior margin of eighth abdominal segment, posterior margin weakly emarginate at middle. Ductus bursae slender, nearly straight. Ductus seminalis attached to ductus bursae near ostium. Corpus bursae long-ellipsoidal, with a strongly sclerotized sword-shaped signum.</p><fig id="F3" position="float" orientation="portrait"><label>Figure 3.</label><caption><p>Female genitalia of <italic><tp:taxon-name><tp:taxon-name-part taxon-name-part-type="genus" reg="Roeslerstammia">Roeslerstammia</tp:taxon-name-part> <tp:taxon-name-part taxon-name-part-type="species" reg="metaplastica">metaplastica</tp:taxon-name-part></tp:taxon-name></italic> Meyrick, 1921, paralectotype. <bold>A</bold> Terminalia and bursa copulatrix, ventral view <bold>B</bold> Terminalia, lateral view <bold>C</bold> <italic>Ditto</italic>, dorsal view. <bold>D</bold> Signum. Scale bar: 0.5 mm.</p></caption><graphic xmlns:xlink="http://www.w3.org/1999/xlink" xlink:href="zookeys-668-107-g003.jpg" position="float" orientation="portrait" xlink:type="simple" id="oo_131384.jpg"/></fig></tp:treatment-sec><tp:treatment-sec sec-type="host" id="SECID0EGDAE"><title>Host plant.</title><p>Unknown.</p></tp:treatment-sec><tp:treatment-sec sec-type="distribution" id="SECID0ELDAE"><title>Distribution.</title><p>India (Punjab).</p></tp:treatment-sec><tp:treatment-sec sec-type="remarks" id="SECID0EQDAE"><title>Remarks.</title><p>
            <xref ref-type="bibr" rid="B9">Meyrick (1921)</xref> described <italic><tp:taxon-name><tp:taxon-name-part taxon-name-part-type="genus" reg="Roeslerstammia">R.</tp:taxon-name-part> <tp:taxon-name-part taxon-name-part-type="species" reg="metaplastica">metaplastica</tp:taxon-name-part></tp:taxon-name></italic> from the “Murree Hills, Punjab” based on five specimens collected by Dutt in June. Subsequently, <xref ref-type="bibr" rid="B10">Meyrick (1922)</xref> described <italic><tp:taxon-name><tp:taxon-name-part taxon-name-part-type="genus" reg="Roeslerstammia">R.</tp:taxon-name-part> <tp:taxon-name-part taxon-name-part-type="species" reg="hemiadelpha">hemiadelpha</tp:taxon-name-part></tp:taxon-name></italic> based on six specimens, which were collected by the same collector in the same locality in May 1920. Meyrick distinguished his two species on the basis of external characters such as coloration and wing markings (see Fig. <xref ref-type="fig" rid="F1">1</xref>). Since then, these specimens have not been studied again and they have been regarded as two distinct species following Meyrick. Both the male and female genitalia of some syntypes of <italic><tp:taxon-name><tp:taxon-name-part taxon-name-part-type="genus" reg="Roeslerstammia">R.</tp:taxon-name-part> <tp:taxon-name-part taxon-name-part-type="species" reg="metaplastica">metaplastica</tp:taxon-name-part></tp:taxon-name></italic> and <italic><tp:taxon-name><tp:taxon-name-part taxon-name-part-type="genus" reg="Roeslerstammia">R.</tp:taxon-name-part> <tp:taxon-name-part taxon-name-part-type="species" reg="hemiadelpha">hemiadelpha</tp:taxon-name-part></tp:taxon-name></italic> were examined, but there were no differences in the shape of male or female genitalia between the two taxa. Therefore, it was concluded that the latter is a junior synonym of the former. Of the original syntype series, only one male and female of each taxon was found in <named-content xmlns:xlink="http://www.w3.org/1999/xlink" content-type="dwc:institutional_code" xlink:type="simple">BMNH</named-content>: both males are selected as lectotypes.</p></tp:treatment-sec><ref-list><ref id="B8"><mixed-citation xmlns:xlink="http://www.w3.org/1999/xlink" xlink:type="simple">
          <person-group><name name-style="western"><surname>Kyrki</surname><given-names>J</given-names></name></person-group> (<year>1983</year>) <article-title><italic><tp:taxon-name><tp:taxon-name-part taxon-name-part-type="genus">Roeslerstammia</tp:taxon-name-part></tp:taxon-name></italic> Zeller assigned to <tp:taxon-name>Amphiteridae</tp:taxon-name>, with notes on the nomenclature and systematics of the family (<tp:taxon-name><tp:taxon-name-part taxon-name-part-type="order">Lepidoptera</tp:taxon-name-part></tp:taxon-name>)</article-title>, <source>Entomologica Scandinavica</source> <volume>14</volume>(<issue>3</issue>): <fpage>321</fpage>–<lpage>329</lpage>. <ext-link xlink:type="simple" ext-link-type="doi" xlink:href="10.1163/187631283X00335">https://doi.org/10.1163/187631283X00335</ext-link></mixed-citation></ref><ref id="B4"><mixed-citation xmlns:xlink="http://www.w3.org/1999/xlink" xlink:type="simple">
          <person-group><name name-style="western"><surname>Heppner</surname><given-names>JB</given-names></name></person-group> (<year>2005</year>) <article-title>Review of the family <tp:taxon-name><tp:taxon-name-part taxon-name-part-type="family">Amphitheridae</tp:taxon-name-part></tp:taxon-name> (<tp:taxon-name><tp:taxon-name-part taxon-name-part-type="order">Lepidoptera</tp:taxon-name-part></tp:taxon-name>: <tp:taxon-name><tp:taxon-name-part taxon-name-part-type="superfamily">Tineoidea</tp:taxon-name-part></tp:taxon-name>).</article-title> <source><tp:taxon-name><tp:taxon-name-part taxon-name-part-type="genus">Tinea</tp:taxon-name-part></tp:taxon-name></source> <volume>18</volume>(<issue>3</issue>): <fpage>24</fpage>–<lpage>40</lpage>.</mixed-citation></ref><ref id="B9"><mixed-citation xmlns:xlink="http://www.w3.org/1999/xlink" xlink:type="simple">
          <person-group><name name-style="western"><surname>Meyrick</surname><given-names>E</given-names></name></person-group> (<year>1921</year>) <article-title><tp:taxon-name><tp:taxon-name-part taxon-name-part-type="family">Hyponomeutidae</tp:taxon-name-part></tp:taxon-name> [sic]. In: Marlborough.</article-title> <source>Exotic Microlepidoptera</source> <volume>2</volume>: <fpage>437</fpage>–<lpage>439</lpage>.</mixed-citation></ref><ref id="B10"><mixed-citation xmlns:xlink="http://www.w3.org/1999/xlink" xlink:type="simple">
          <person-group><name name-style="western"><surname>Meyrick</surname><given-names>E</given-names></name></person-group> (<year>1922</year>) <article-title><tp:taxon-name><tp:taxon-name-part taxon-name-part-type="family">Hyponomeutidae</tp:taxon-name-part></tp:taxon-name> [sic]. In: Marlborough.</article-title> <source>Exotic Microlepidoptera</source> <volume>2</volume>: <fpage>551</fpage>–<lpage>554</lpage>.</mixed-citation></ref></ref-list></tp:taxon-treatment>
