# Supplementary material for: Review of the genus Roeslerstammia, with a new species from China (Lepidoptera, Roeslerstammiidae)
Source: Zookeys. 2017 Apr 13;(668):107–22. doi: 10.3897/zookeys.668.11896 (PMC5538009; doi:10.3897/zookeys.668.11896)
Supplement: XML Treatment for Roeslerstammia tianpingshana [file zookeys.668.11896-treatment2.xml]

<!DOCTYPE tp:taxon-treatment
  PUBLIC "-//TaxonX//DTD Taxonomic Treatment Publishing DTD v0 20100105//EN" "tax-treatment-NSO.dtd">
<tp:taxon-treatment xmlns:tp="http://www.plazi.org/taxpub"><tp:treatment-meta><kwd-group><label>Taxon classification</label><kwd><named-content xmlns:xlink="http://www.w3.org/1999/xlink" content-type="kingdom">Animalia</named-content></kwd><kwd><named-content xmlns:xlink="http://www.w3.org/1999/xlink" content-type="order">Lepidoptera</named-content></kwd><kwd><named-content xmlns:xlink="http://www.w3.org/1999/xlink" content-type="family">Roeslerstammiidae</named-content></kwd></kwd-group><mixed-citation publication-type="journal"><person-group><name><surname>Hirowatari</surname><given-names>Toshiya</given-names></name><name><surname>Huang</surname><given-names>Guo-Hua</given-names></name><name><surname>Wang</surname><given-names>Min</given-names></name></person-group><article-title>Review of the genus <italic><tp:taxon-name><tp:taxon-name-part taxon-name-part-type="genus" reg="Roeslerstammia">Roeslerstammia</tp:taxon-name-part></tp:taxon-name></italic>, with a new species from China (<tp:taxon-name><tp:taxon-name-part taxon-name-part-type="order">Lepidoptera</tp:taxon-name-part></tp:taxon-name>, <tp:taxon-name><tp:taxon-name-part taxon-name-part-type="family">Roeslerstammiidae</tp:taxon-name-part></tp:taxon-name>)</article-title><source>Zookeys</source><day>13</day><month>4</month><year>2017</year><volume>2017</volume><issue>668</issue><fpage>107</fpage><lpage>122</lpage><pub-id pub-id-type="doi">10.3897/zookeys.668.11896</pub-id></mixed-citation></tp:treatment-meta><tp:nomenclature><tp:taxon-name>
            <tp:taxon-name-part taxon-name-part-type="genus" reg="Roeslerstammia">Roeslerstammia</tp:taxon-name-part>
            <tp:taxon-name-part taxon-name-part-type="species" reg="tianpingshana">tianpingshana</tp:taxon-name-part>
            <object-id xmlns:xlink="http://www.w3.org/1999/xlink" content-type="zoobank" xlink:type="simple">http://zoobank.org/C03D3623-B273-49E8-ACDF-C23364922139</object-id>
          </tp:taxon-name><tp:taxon-status xmlns:xlink="http://www.w3.org/1999/xlink" xlink:type="simple">sp. n.</tp:taxon-status><xref ref-type="fig" rid="F4">Figs 4</xref><xref ref-type="fig" rid="F5">, 5</xref><xref ref-type="fig" rid="F6">, 6</xref><xref ref-type="fig" rid="F7">, 7</xref><xref ref-type="fig" rid="F8">, 8</xref><xref ref-type="fig" rid="F9">, 9</xref><!--PageBreak--><!--PageBreak--><!--PageBreak--></tp:nomenclature><tp:treatment-sec sec-type="type material" id="SECID0EWHAE"><title>Type material.</title><p>Holotype male, “Tianpingshan (1,500 m)/ Badagongshan/ Hunan, China/ 26–27.v.2009/ G.H. Huang &amp; M. Li”, in <abbrev xmlns:xlink="http://www.w3.org/1999/xlink" content-type="institution" xlink:title="Hunan Agricultural University, Changsha" id="ABBRID0E3HAE" xlink:type="simple">HUNAU</abbrev>. Paratypes 3 males, same label as holotype, in <abbrev xmlns:xlink="http://www.w3.org/1999/xlink" content-type="institution" xlink:title="Hunan Agricultural University, Changsha" id="ABBRID0EBIAE" xlink:type="simple">HUNAU</abbrev>; 1 female, same label as holotype, in <named-content xmlns:xlink="http://www.w3.org/1999/xlink" content-type="dwc:institutional_code" xlink:type="simple">ELKU</named-content>.</p></tp:treatment-sec><tp:treatment-sec sec-type="diagnosis" id="SECID0ELIAE"><title>Diagnosis.</title><p>Distinguished from other <italic><tp:taxon-name><tp:taxon-name-part taxon-name-part-type="genus" reg="Roeslerstammia">Roeslerstammia</tp:taxon-name-part></tp:taxon-name></italic> species by the triangular white marking on the costa of the forewing. In the male genitalia, the uncus is triangular, apically narrow and bilobed; the valva has a blunt process on the median part of the costa; the phallus is long, its basal half straight, distal half strongly upcurved and sinuate. In the female genitalia, the ductus bursae is stout, the caudal part upcurved; the corpus bursae is ellipsoidal, with a thorn-shaped signum.</p><fig id="F4" position="float" orientation="portrait"><label>Figure 4.</label><caption><p>Adult and type locality of <italic><tp:taxon-name><tp:taxon-name-part taxon-name-part-type="genus" reg="Roeslerstammia">Roeslerstammia</tp:taxon-name-part> <tp:taxon-name-part taxon-name-part-type="species" reg="tianpingshana">tianpingshana</tp:taxon-name-part></tp:taxon-name></italic> sp. n. <bold>A</bold> Holotype male <bold>B</bold> Paratype female <bold>C</bold> Type locality of <italic><tp:taxon-name><tp:taxon-name-part taxon-name-part-type="genus" reg="Roeslerstammia">R.</tp:taxon-name-part> <tp:taxon-name-part taxon-name-part-type="species" reg="tianpingshana">tianpingshana</tp:taxon-name-part></tp:taxon-name></italic> sp. n., Tianpingshan, Hunan, China <bold>D</bold> Vegetation near the type locality.</p></caption><graphic xmlns:xlink="http://www.w3.org/1999/xlink" xlink:href="zookeys-668-107-g004.jpg" position="float" orientation="portrait" xlink:type="simple" id="oo_131385.jpg"/></fig></tp:treatment-sec><tp:treatment-sec sec-type="description" id="SECID0EDKAE"><title>Description.</title><p>
            <bold><italic>Male</italic></bold> (Figs <xref ref-type="fig" rid="F4">4A</xref>, <xref ref-type="fig" rid="F5">5D</xref>).</p><p>Forewing length 7.3 mm in holotype, 6.7–7.1 mm in paratypes.</p><p>Wing expanse 15.3 mm in holotype, 13.5–14.3 mm in paratypes.</p><fig id="F5" position="float" orientation="portrait"><label>Figure 5.</label><caption><p>Head and thorax of <italic><tp:taxon-name><tp:taxon-name-part taxon-name-part-type="genus" reg="Roeslerstammia">Roeslerstammia</tp:taxon-name-part> <tp:taxon-name-part taxon-name-part-type="species" reg="tianpingshana">tianpingshana</tp:taxon-name-part></tp:taxon-name></italic> sp. n. <bold>A</bold> Paratype female, dorsal view <bold>B</bold> <italic>Ditto</italic>, distal half of antenna <bold>C</bold> <italic>Ditto</italic>, head, frontal view <bold>D</bold> holotype, head, frontal view.</p></caption><graphic xmlns:xlink="http://www.w3.org/1999/xlink" xlink:href="zookeys-668-107-g005.jpg" position="float" orientation="portrait" xlink:type="simple" id="oo_131386.jpg"/></fig><p>
            <italic>Head</italic> vertex, including between antennae, with raised blackish brown hairs anteriorly, yellow hairs posteriorly; frons smooth, ochreous with golden luster, laterally <!--PageBreak-->along eyes blackish brown with a metallic blue lustre (Fig. <xref ref-type="fig" rid="F5">5D</xref>). Eyes relatively large, interocular index <italic>ca</italic> 1.0. Antenna filiform, 0.8 &gt;(apical part lost)× as long as forewing; scales in flagellar segments near the middle of antenna somewhat raised (Fig. <xref ref-type="fig" rid="F7">7B</xref>); scape blackish brown with metallic blue lustre; flagellum dark brown on basal 1/3, white on distal 2/3 (apical part lost). Labial palpus slightly upcurved, relatively long <italic>ca</italic> 2.3 × as long as horizontal eye diameter, 3<sup>rd</sup> segment slightly longer than 2<sup>nd</sup>; entirely smooth and terminally acute, pale yellow (Fig. <xref ref-type="fig" rid="F5">5D</xref>).</p><p>
            <italic>Thorax</italic> tegula dark brown with metallic blue luster; mesonotum dark brown with metallic blue or golden luster. Foreleg dark brown, partly mixed with pale yellow; midleg pale yellow with dark brown tibial spurs; hindleg pale browish gray dorsally, tibia with pale yellow hairs ventrally. Forewing lanceolate, apex narrowly rounded, dark brown with metallic blue or golden luster; a clear triangular creamy white marking present at basal 2/3 of costa; fringe dark brown; veins R4 and R5 stalked, R5 reaching to costa (Fig. <xref ref-type="fig" rid="F6">6</xref>). Hindwing dark brown, darker near apex; fringe dark brown. Hindwing with frenulum consisting of a long bristle.</p><fig id="F6" position="float" orientation="portrait"><label>Figure 6.</label><caption><p>Wing venation of <italic><tp:taxon-name><tp:taxon-name-part taxon-name-part-type="genus" reg="Roeslerstammia">Roeslerstammia</tp:taxon-name-part> <tp:taxon-name-part taxon-name-part-type="species" reg="tianpingshana">tianpingshana</tp:taxon-name-part></tp:taxon-name></italic> sp. n., male.</p></caption><graphic xmlns:xlink="http://www.w3.org/1999/xlink" xlink:href="zookeys-668-107-g006.jpg" position="float" orientation="portrait" xlink:type="simple" id="oo_131387.jpg"/></fig><fig id="F7" position="float" orientation="portrait"><label>Figure 7.</label><caption><p>SEM images of head and antenna in <tp:taxon-name><tp:taxon-name-part taxon-name-part-type="family">Roeslerstammidae</tp:taxon-name-part></tp:taxon-name>. <bold>A–B</bold> <italic><tp:taxon-name><tp:taxon-name-part taxon-name-part-type="genus" reg="Roeslerstammia">Roeslerstammia</tp:taxon-name-part> <tp:taxon-name-part taxon-name-part-type="species" reg="tianpingshana">tianpingshana</tp:taxon-name-part></tp:taxon-name></italic> sp. n., male <bold>C–D</bold> <italic><tp:taxon-name><tp:taxon-name-part taxon-name-part-type="genus" reg="Roeslerstammia">R.</tp:taxon-name-part> <tp:taxon-name-part taxon-name-part-type="species" reg="pronubella">pronubella</tp:taxon-name-part></tp:taxon-name></italic> male, Japan. <bold>E–F</bold> <italic><tp:taxon-name><tp:taxon-name-part taxon-name-part-type="genus" reg="Telethera">Telethera</tp:taxon-name-part> <tp:taxon-name-part taxon-name-part-type="species" reg="blepharacma">blepharacma</tp:taxon-name-part></tp:taxon-name></italic> Meyrick, 1913, male, Japan. <bold>A, C, E</bold> Lateral aspect of the head <bold>B, D, F</bold> Antenna, lateral aspects.</p></caption><graphic xmlns:xlink="http://www.w3.org/1999/xlink" xlink:href="zookeys-668-107-g007.jpg" position="float" orientation="portrait" xlink:type="simple" id="oo_131388.jpg"/></fig><p>
            <italic>Abdomen</italic> dorsal part pale brown with golden luster, terminally with pale yellow tufts of long hairs. Ventral part similar to dorsal part, terminally with creamy yellow smooth scales.</p><!--PageBreak--><p>
            <italic>Male genitalia</italic> (Fig. <xref ref-type="fig" rid="F8">8</xref>). Uncus triangular, apically narrow and bilobed. Tegumen broad, as long as uncus. Gnathos consisting of two slender arms united medially with a circular plate. Valva broad basally and narrowed distally, with a blunt process on median part of costa; sacculus short, about 1/3 length of valva, terminating in an indistinct projection; a small pad of long hair scales near the base ventrally. Vinculum narrow ventrally; saccus cylindrical, as long as dorsal part of tegumen. Phallus long, basal half straight, distal half upcurved and sinuate, with a band of minute spine-like cornuti.</p><fig id="F8" position="float" orientation="portrait"><label>Figure 8.</label><caption><p>Male genitalia of <italic><tp:taxon-name><tp:taxon-name-part taxon-name-part-type="genus" reg="Roeslerstammia">Roeslerstammia</tp:taxon-name-part> <tp:taxon-name-part taxon-name-part-type="species" reg="tianpingshana">tianpingshana</tp:taxon-name-part></tp:taxon-name></italic> sp. n., holotype. <bold>A</bold> Dorsum (uncus and tegumen), dorsal view <bold>B</bold> genitalia without phallus, lateral view (basal long hair scales of valva removed) <bold>C</bold> <italic>Ditto</italic> ventral view <bold>D</bold> Right valva, inner view <bold>E</bold> Phallus, lateral view <bold>F</bold> <italic>Ditto</italic>, dorsal view. Scale bar 0.5 mm.</p></caption><graphic xmlns:xlink="http://www.w3.org/1999/xlink" xlink:href="zookeys-668-107-g008.jpg" position="float" orientation="portrait" xlink:type="simple" id="oo_131389.jpg"/></fig><p>
            <bold><italic>Female</italic></bold> (Fig. <xref ref-type="fig" rid="F4">4B</xref>).</p><p>Forewing length 7.6 mm. Wing expanse 15.8 mm.</p><p>Similar to male but differs as follows: antenna filiform, 1.1× as long as forewing. Scales on antennal flagellar segments not raised; flagellum dark brown on basal half and apical 1/7, white on distal half to near apex. Hindwing with frenulum of two slender bristles.</p><!--PageBreak--><p>
            <italic>Female genitalia</italic> (Fig. <xref ref-type="fig" rid="F9">9</xref>). Papillae anales narrow and apically pointed in ventral view, nearly triangular in lateral view. Apophysis posterioris slender, 0.7 × as long as papilla analis. Apophysis anterioris short and basally broad, 0.3 × as long as eighth tergite. Eighth tergite strongly sclerotized, dorsal posterior margin weakly emarginate at middle. Ostium bursae situated on anterior margin of eighth abdominal segment, posterior margin nearly straight. Ductus bursae stout, caudal part upcurved. Ductus seminalis attached to ductus bursae near ostium. Corpus bursae ellipsoidal, with a thorn-shaped signum.</p><fig id="F9" position="float" orientation="portrait"><label>Figure 9.</label><caption><p>Female genitalia of <italic><tp:taxon-name><tp:taxon-name-part taxon-name-part-type="genus" reg="Roeslerstammia">Roeslerstammia</tp:taxon-name-part> <tp:taxon-name-part taxon-name-part-type="species" reg="tianpingshana">tianpingshana</tp:taxon-name-part></tp:taxon-name></italic> sp. n., paratype. <bold>A</bold> Terminalia and bursa copulatrix, ventral view <bold>B</bold> Terminalia, lateral view <bold>C</bold> <italic>Ditto</italic>, dorsal view <bold>D</bold> Signum. Scale bar 0.5 mm.</p></caption><graphic xmlns:xlink="http://www.w3.org/1999/xlink" xlink:href="zookeys-668-107-g009.jpg" position="float" orientation="portrait" xlink:type="simple" id="oo_131390.jpg"/></fig></tp:treatment-sec><tp:treatment-sec sec-type="etymology" id="SECID0EATAE"><title>Etymology.</title><p>The specific name, an adjective, is derived from the type locality.</p></tp:treatment-sec><tp:treatment-sec sec-type="host" id="SECID0EFTAE"><title>Host plant.</title><p>Unknown. The larvae of <italic><tp:taxon-name><tp:taxon-name-part taxon-name-part-type="genus" reg="Roeslerstammia">Roeslerstammia</tp:taxon-name-part></tp:taxon-name></italic> are first leafminers and then become skeletonizers and mainly feed on plants of <tp:taxon-name><tp:taxon-name-part taxon-name-part-type="family">Betulaceae</tp:taxon-name-part></tp:taxon-name> (<italic><tp:taxon-name><tp:taxon-name-part taxon-name-part-type="genus" reg="Alnus">Alnus</tp:taxon-name-part></tp:taxon-name></italic>, <italic><tp:taxon-name><tp:taxon-name-part taxon-name-part-type="genus" reg="Betula">Betula</tp:taxon-name-part></tp:taxon-name></italic>) and <tp:taxon-name><tp:taxon-name-part taxon-name-part-type="family">Malvaceae</tp:taxon-name-part></tp:taxon-name> (<italic><tp:taxon-name><tp:taxon-name-part taxon-name-part-type="genus" reg="Tilia">Tilia</tp:taxon-name-part></tp:taxon-name></italic>) (e.g., <xref ref-type="bibr" rid="B8">Kyrki 1983</xref>, <xref ref-type="bibr" rid="B4">Heppner 2005</xref>). Recently <xref ref-type="bibr" rid="B5">Hirowatari et al. (2012)</xref> recorded <tp:taxon-name><tp:taxon-name-part taxon-name-part-type="family">Facaceae</tp:taxon-name-part></tp:taxon-name> (<italic><tp:taxon-name><tp:taxon-name-part taxon-name-part-type="genus" reg="Fagus">Fagus</tp:taxon-name-part></tp:taxon-name></italic>) as the hostplant. The type locality of <italic><tp:taxon-name><tp:taxon-name-part taxon-name-part-type="genus" reg="Roeslerstammia">R.</tp:taxon-name-part> <tp:taxon-name-part taxon-name-part-type="species" reg="tianpingshana">tianpingshana</tp:taxon-name-part></tp:taxon-name></italic> is located in a deciduous forest where <italic><tp:taxon-name><tp:taxon-name-part taxon-name-part-type="genus" reg="Fagus">Fagus</tp:taxon-name-part> <tp:taxon-name-part taxon-name-part-type="species" reg="lucida">lucida</tp:taxon-name-part></tp:taxon-name></italic> Rehder &amp; Wilson is the dominant tree species. Although we carried out a survey for immature stages of the new species, no information on the hostplant was obtained.</p></tp:treatment-sec><tp:treatment-sec sec-type="distribution" id="SECID0E6VAE"><title>Distribution.</title><p>China (Hunan Province).</p></tp:treatment-sec><tp:treatment-sec sec-type="remarks" id="SECID0EEWAE"><title>Remarks.</title><p>On 26–27 May 2009, a total of four males and one female of the new species were collected in a light trap at Tianpingshan (1,500 m), Badagongshan National Nature Reserve, Hunan Province, China. On 12–14 August 2014, we ran a light trap in the same locality, but did not obtain additional material. The adults of <italic><tp:taxon-name><tp:taxon-name-part taxon-name-part-type="genus" reg="Roeslerstammia">R.</tp:taxon-name-part> <tp:taxon-name-part taxon-name-part-type="species" reg="pronubella">pronubella</tp:taxon-name-part></tp:taxon-name></italic> and <italic><tp:taxon-name><tp:taxon-name-part taxon-name-part-type="genus" reg="Roeslerstammia">R.</tp:taxon-name-part> <tp:taxon-name-part taxon-name-part-type="species" reg="erxlebella">erxlebella</tp:taxon-name-part></tp:taxon-name></italic> are known to fly in spring and summer (<xref ref-type="bibr" rid="B1">Agassiz 1996</xref>, Huemer and Segerer 2001, <xref ref-type="bibr" rid="B5">Hirowatari et al. 2012</xref>) but we could not confirm the voltinism of the new species.</p><!--PageBreak--></tp:treatment-sec><ref-list><ref id="B8"><mixed-citation xmlns:xlink="http://www.w3.org/1999/xlink" xlink:type="simple">
          <person-group><name name-style="western"><surname>Kyrki</surname><given-names>J</given-names></name></person-group> (<year>1983</year>) <article-title><italic><tp:taxon-name><tp:taxon-name-part taxon-name-part-type="genus">Roeslerstammia</tp:taxon-name-part></tp:taxon-name></italic> Zeller assigned to <tp:taxon-name>Amphiteridae</tp:taxon-name>, with notes on the nomenclature and systematics of the family (<tp:taxon-name><tp:taxon-name-part taxon-name-part-type="order">Lepidoptera</tp:taxon-name-part></tp:taxon-name>)</article-title>, <source>Entomologica Scandinavica</source> <volume>14</volume>(<issue>3</issue>): <fpage>321</fpage>–<lpage>329</lpage>. <ext-link xlink:type="simple" ext-link-type="doi" xlink:href="10.1163/187631283X00335">https://doi.org/10.1163/187631283X00335</ext-link></mixed-citation></ref><ref id="B4"><mixed-citation xmlns:xlink="http://www.w3.org/1999/xlink" xlink:type="simple">
          <person-group><name name-style="western"><surname>Heppner</surname><given-names>JB</given-names></name></person-group> (<year>2005</year>) <article-title>Review of the family <tp:taxon-name><tp:taxon-name-part taxon-name-part-type="family">Amphitheridae</tp:taxon-name-part></tp:taxon-name> (<tp:taxon-name><tp:taxon-name-part taxon-name-part-type="order">Lepidoptera</tp:taxon-name-part></tp:taxon-name>: <tp:taxon-name><tp:taxon-name-part taxon-name-part-type="superfamily">Tineoidea</tp:taxon-name-part></tp:taxon-name>).</article-title> <source><tp:taxon-name><tp:taxon-name-part taxon-name-part-type="genus">Tinea</tp:taxon-name-part></tp:taxon-name></source> <volume>18</volume>(<issue>3</issue>): <fpage>24</fpage>–<lpage>40</lpage>.</mixed-citation></ref><ref id="B5"><mixed-citation xmlns:xlink="http://www.w3.org/1999/xlink" xlink:type="simple">
          <person-group><name name-style="western"><surname>Hirowatari</surname><given-names>T</given-names></name><name name-style="western"><surname>Tsuchiya</surname><given-names>T</given-names></name><name name-style="western"><surname>Kobayashi</surname><given-names>S</given-names></name></person-group> (<year>2012</year>) <article-title>Biological notes on two species of the genus <italic><tp:taxon-name><tp:taxon-name-part taxon-name-part-type="genus">Roeslerstammia</tp:taxon-name-part></tp:taxon-name></italic> Zeller (<tp:taxon-name><tp:taxon-name-part taxon-name-part-type="order">Lepidoptera</tp:taxon-name-part></tp:taxon-name>, <tp:taxon-name><tp:taxon-name-part taxon-name-part-type="family">Roeslerstammiidae</tp:taxon-name-part></tp:taxon-name>) in Japan.</article-title> <source><tp:taxon-name><tp:taxon-name-part taxon-name-part-type="order">Lepidoptera</tp:taxon-name-part></tp:taxon-name> Science</source> <volume>63</volume>: <fpage>37</fpage>–<lpage>46</lpage>.</mixed-citation></ref><ref id="B1"><mixed-citation xmlns:xlink="http://www.w3.org/1999/xlink" xlink:type="simple">
          <person-group><name name-style="western"><surname>Agassiz</surname><given-names>DJL</given-names></name></person-group> (<year>1996</year>) <article-title><tp:taxon-name><tp:taxon-name-part taxon-name-part-type="family">Yponomeutidae</tp:taxon-name-part></tp:taxon-name>.</article-title> In: <person-group><name name-style="western"><surname>Emmet</surname><given-names>AM</given-names></name></person-group> (<role>Ed.</role>) <issue-title>The Moths and Butterﬂies of Great Britain and Ireland 3.</issue-title> <source><tp:taxon-name><tp:taxon-name-part taxon-name-part-type="family">Yponomeutidae</tp:taxon-name-part></tp:taxon-name> - <tp:taxon-name><tp:taxon-name-part taxon-name-part-type="family">Elachistidae</tp:taxon-name-part></tp:taxon-name>. Harley Books, Colchester</source>, <fpage>39</fpage>–<lpage>114</lpage>.</mixed-citation></ref></ref-list></tp:taxon-treatment>
